# Supplementary material for: Altered Pulmonary Glucose Transport Is Restored by Metformin Treatment in an Obese Type 2 Diabetic Animal Model
Source: Metabolites. 2025 Nov 2;15(11):717. doi: 10.3390/metabo15110717 (PMC12654456; doi:10.3390/metabo15110717)
Supplement: Supplementary file 1 [file metabolites-15-00717-s001.zip]

Archive with 1 entries (1 files):
- metabolites-3760678-supplementary.tiff
